# Supplementary material for: ATAC‐seq in Emerging Model Organisms: Challenges and Strategies
Source: J Exp Zool B Mol Dev Evol. 2025 Jun 1;344(7):394–414. doi: 10.1002/jez.b.23305 (PMC12576391; doi:10.1002/jez.b.23305)
Supplement: Supplementary file 5 — Supplementary Table S1. Summary of published ATAC‐seq datasets for arthropod species excluding Drosophila spp. This data was used to prepare Figure 1A. The table summarises the overall research question, the tissue and preservation method used and the references. [file JEZ-344-394-s001.xlsx]

## Sheet: Sheet1
Table S1. Research questions addressed in arthropods (Drosophila spp. excluded) with the use of ATAC-Seq
Aim	Species	Order	Class	In combination with	Tissue	Type of sample	Experiment design	Citation	Year of publication	Link
Understand the dynamics of gene regulation during hemimetabolan embryogenesis	Cloeon dipterum	Ephemeroptera	Insects	RNA-Seq	Whole embryos	Fresh	Six different time points of embryonic development	Pallarès-Albanell J et al.2024	2024	https://doi.org/10.1242/dev.203017
Characterize chomatine accessibility patterns across different temperatures	Bemisia tabaci	Hemiptera	Insects	RNA-Seq	Whole body	Frozen in liquid nitrogen	Comparison across three temperature regimes	Shen X et al. 2023	2023	https://doi.org/10.3390/genes14101978
Investigate the regulatory mechanisms of the wax secretion in the Chinese white wax scale insect	Ericerus pela	Hemiptera	Insects	Yeast One-Hybrid (Y1H)	Whole body	Frozen in liquid nitrogen	Male insects at the early stage of wax secretion	Fu Z et al. 2024	2024	https://doi.org/10.1002/arch.22101
Generate a genome-wide enhancer–gene map of silkworm and identification of super-enhancers with a role in regulating the expression of vital genes	Bombyx mori	Lepidoptera	Insects	Hi-C, H3K27ac ChIP-seq	Silkworm cell line	Fresh	Viral infection	Zhao S. et al 2023	2023	https://www.genome.org/cgi/doi/10.1101/gr.277931.123.
Investigate of the organization and accessibility of silk moth chromatin in response to Bombyx mori nucleopolyhedrovirus (BmNPV) infection	Bombyx mori	Lepidoptera	Insects	ChIP-seq and RNA-seq	Silkworm cell line	Fresh	Viral infection	Kong X et al. 2020	2020	https://doi.org/10.1371/journal.ppat.1008633
Understand cellular metabolic functions of hemocytes using B. mory as animal model	Bombyx mori	Lepidoptera	Insects	RNA-Seq	Hemolynph	Fresh	Hig vs. low protein treatment (hyperprotrinemia)	Wang G et al 2024	2024	https://doi.org/10.1016/j.ijbiomac.2023.128809
Understand the cis-regulation of eye-spot development	Bicyclus anynana	Lepidoptera	Insects	RNA-seq, FAIRE-Seq, CRISPR-Cas9, Single Guide RNA	Pupae (several tissues)	Frozen in liquid nitrogen	Compared tissue in embroy and larvae	Murugesan SN et al. 2022	2022	10.1073/pnas.2108661119
Identify how chromatin accessibility differs between eyespot and non-eyespot regions in the wings	Bicyclus anynana	Lepidoptera	Insects	_	Wing eyespot sections and adjacent control tissues from 3h pupae	Frozen in liquid nitrogen	Wing sections comparison during metamorphosis	Murugesan SN and Monteiro A 2023	2023	https://doi.org/10.12688/f1000research.133789.1
Understand the origin of the W chromosome in butterflies	Dryas iulia	Lepidoptera	Insects	Hi-C, Pro-Seq	Pupal wing tissues	Fresh		Lewis JJ et al. 2021	2021	https://doi.org/10.1093/gbe/evab128
Understand the cis-regulatory elements that govern wing colour patterns	Heliconius spp.	Lepidoptera	Insects	ChIP-seq and Hi-C	Pupae	Fresh	Comparison across different color patterns	Lewis JJ et al. 2019	2019	https://doi.org/10.1073/pnas.1907068116
Understand colour vision regulation and evolution in Heliconius butterflies	Heliconius melpomene and H. ismenius	Lepidoptera	Insects	RNA-Seq	Eyes and brains	Fresh		McCulloch KJ et al 2022	2022	https://doi.org/10.1093/molbev/msac067
Undestand how chromatin state and regulatory activity are associated with intraspecific genomic divergence in the H. erato clade	Heliconius erato clade	Lepidoptera	Insects	Chip-seq	Wings	Fresh	Comparison across three different populations	Lewis JJ & Reed RD 2018	2018	https://doi.org/10.1093/molbev/msy209
Understand the cis-regulatory modes of Ultrabithorax inactivation in butterfly forewings	Junonia coenia and Vanessa cardui	Lepidoptera	Insects	Hi-C	Fifth instar larval forewings and 48-72 h APF pupa hindwings	Fresh (?)	Cross species and tissue comparison	Tendolkar A et al. 2024	2024	https://doi.org/10.7554/eLife.90846.3
Characterize of the chromatin dynamics of a butterfly wing metamorphosis	Junonia coenia	Lepidoptera	Insects	RNA-seq and Hi-Seq	Forewing and hindwing tissue at four developmental stages	Fresh		van der Burg KRL et al.2019	2019	https://doi.org/10.1016/j.celrep.2019.03.092
Identify active cis-regulatory elements potentially governing the responsiveness of a gene to an inductive signal	Junonia coenia	Lepidoptera	Insects	RNA-seq and ChIP-Seq	Hindwing tissue at four developmental stages	Fresh		van der Burg KRL et al.2020	2020	DOI: 10.1126/science.aaz3017
Characterize the cis-regulatory evolution of color patterns in nymphalid butterflies	Danaus plexippus, Junonia coenia, Vanessa cardui, Agraulis vanillae and Heliconius himera	Lepidoptera	Insects	Hi-C-seq, CRISPR/Cas9 mosaic shotgun CRE deletions	Head, forewing and hindwing tissue from the middle and last development instar	Fresh	Cross species, age and tissue comparison	Mazo-Vargas A et al 2022	2022	DOI: 10.1126/science.abi9407
Characterize temporal regulation of TF occupancy within open chromatin regions in the vicinity of rhythmic genes	Danaus plexippus	Lepidoptera	Insects	RNA-Seq	Brain	Fresh	WT vs. impaired clock function mutants	Lugena AB et al. 2019	2019	https://doi.org/10.1371/journal.pgen.1008265
Characterize the genome-wide pattern of chromatine accessibility across developmental stages	Papilio machaon and P. bianor	Lepidoptera	Insects	_	Larvae	Fresh	Developmental stages: larvae L4, L5, pupae, adult	Wan W et al 2022	2022	https://doi.org/10.1002/arch.21952
Re-analyse published ATAC-seq to identify cis-regulatory elements near the site of the four chromatin loops within the BX-C locus.	Papilio bianor	Lepidoptera	Insects	Hi-C, RNA-seq & CRISPR-Cas9	Whole body/mixed tissue	Frozen in liquid nitrogen	Developmental stages: larvae L4, L5, pupae, adult	Zhou B et al. 2024	2024	https://doi.org/10.1038/s41467-024-50529-0
Investigate the developmental regulatory mechanisms underlying butterfly wing colouring at different developmental stages	Papilio xuthus and Kallima inachus	Lepidoptera	Insects	RNA-Seq	Whole embryos	Fresh	Three developmental stages: 4th and 5th instar larvae and pupae	Wan W et al 2021	2021	https://www.zoores.ac.cn/en/article/doi/10.24272/j.issn.2095-8137.2021.117
Understand the molecular mechanism underlying pesticide resistance	Spodoptera litura	Lepidoptera	Insects	RNA-Seq	Ovaries of virgin adults	Fresh	Pesticide-resistant vs. susceptible populations comparison	Gong C et al. 2022	2022	https://doi.org/10.1016/j.ecoenv.2022.113425
Investigate the cis-regulatory basis for sex- and nutrition-biased horn formation in O. taurus and provide evolutionary insights into the chromatin architecture underlying nutrition- dependent morph determination	Onthophagus taurus	Coleoptera	Insects	_	Head horn tissues	Fresh	High & low nutrition, males & females	Davidson PL et al. 2024	2024	https://doi.org/10.1371/journal.pgen.1011165
Elucidate the dynamics of open chromatin in space and time in the early Tribolium embryos and the association between differential ATAC-seq peak accessibility and enhancer activity	Tribolium castaneum	Coleoptera	Insects	_	Whole embryos	Fresh	3 embryo parts (anterior, middle, posterior) & 2 times	Mau C et al. 2023	2023	https://doi.org/10.7554/eLife.84969
Profile chromatin accessibility in laboratory-reared mosquitoes experimentally infected with the human malaria parasite Plasmodium falciparum	Anopheles gambiae	Diptera	Insects	RNA-seq and ChIP-seq	Midguts, salivary glands	Fresh	Comparison of different tissues and infection statuses with Plasmodium falciparum	Ruiz JL et al. 2021	2021	https://doi.org/10.1093/nargab/lqaa113
Re-analyse data of Ruiz 2021 and assess the link between chromatin accessibility and alternative splicing	Anopheles gambiae	Diptera	Insects	RNA-seq	Midguts, salivary glands	Fresh	Comparison of different tissues and infection statuses with Plasmodium falciparum	Diaz-Terenti B et al. 2024	2024	https://doi.org/10.3389/fmala.2024.1347790
Characterize the regulation of the behavioural plasticity of honey-bee workers	Apis mellifera	Hymenoptera	Insects	RNA-Seq	Brain	Frozen in liquid nitrogen	Egg-layer vs. forager vs. generalist workers	Jones BM et al 2020	2020	https://doi.org/10.7554/eLife.62850
Produce a genome-wide map of the regulatory landscape across the three major castes in the honey bee: worker, queen and male	Apis mellifera	Hymenoptera	Insects	RNA-seq and ChIP-seq	Brain	Fresh	Compared three castes: worker, queen and male	Lowe R et al 2022	2022	https://doi.org/10.1093/nar/gkac992
Re-analyse Lowe et al. 2022 and assess distinct chromatin states associated with repeats	Apis mellifera	Hymenoptera	Insects	ChIP-seq & RNA-seq	Brain	Fresh	Comparison of three castes: worker, queen and male	Panyushev N et al. 2024	2024	https://doi.org/10.3390/genes15010089
Identify cis-regulatory elements in brains across different behavioral states	Apis mellifera	Hymenoptera	Insects	RNA-Seq	Brain	Fresh	Newborn vs. nurse vs. forager workers	Fang F et al. 2022	2022	https://doi.org/10.1016/j.ygeno.2022.110362
Identify genes invoved in caste differences and ovary development	Apis mellifera	Hymenoptera	Insects	Hi-C, ChIP-seq and RNA-seq & RNAi	Whole larvae	Frozen in liquid nitrogen	Castes/sex, 2 & 4 days old larvae (queen vs. worker)	Zhang Y et al. 2023	2023	https://doi.org/10.1016/j.ibmb.2023.103929
Profile accessible chromatin regions and identify possible regulatory elements in the bumblebee genome at different developmental stages	Bombus terrestris	Hymenoptera	Insects	_	Whole body	Frozen in liquid nitrogen	Developmental stages: egg, larvae, pupae, adult	Zhao X et al. 2020	2020	https://www.nature.com/articles/s41597-020-00713-w
Profile the transcriptome and chromatin accessibility of brain tissues in three castes: queens, males and workers	Monomorium pharaonis	Hymenoptera	Insects	RNA-Seq	Brain	Fresh	Compared three castes: queens (including mature and un-mated queens), males and workers / unknown age	Wang M et al. 2020	2020	https://www.nature.com/articles/s41597-020-0556-x
Identify dynamic regions of open chromatin across a broad swath of Parhyale developmental time.	Parhyale hawaiensis	Amphipoda	Malacostraca	RNA-Seq	Whole embryos	Fresh	Several time point of embryogenesis	Sun DA et al 2022	2022	https://doi.org/10.1242/dev.200793
Understand the regulation of moulting and growth mechanisms	Eriocheir sinensis	Decapoda	Malacostraca	RNA-seq	Muscles	Unspecified	Pre- vs. post-molt stages	Sun Z et al. 2022	2022	https://doi.org/10.3389/fmars.2022.900160
Understanding the regulatory mechanisms governing diapause termination	Artemia parthenogenetica	Anostraca	Branchiopoda	RNA-Seq	Cysts	Frozen in liquid nitrogen	During vs. post diapause	Hao T et al. 2024	2024	https://doi.org/10.3390/cimb46040229
Reanalysis of Hao et al. List of DEGs	Artemia parthenogenetica	Anostraca	Branchiopoda	RNA-Seq	Cysts	Frozen in liquid nitrogen	During vs. post diapause	Li A et al. 2024	2024	https://doi.org/10.3390/genes15081083
Optimization of ATAC seq for Dapnia	Daphnia magna	Anomopoda	Branchiopoda	-	Whole Body, last instar juvenile	Flash frozen	Compared homogenization methods, number of individuals, and Tagmentation concentration	Kissane et al 2021	2021	https://www.sciencedirect.com/science/article/pii/S2666166721000484
Investigate the regulatory role of the gene fuchi	Parasteatoda tepidariorum	Araneae	Arachnida	_	Embryos	Fresh	WT vs. pRNAied lines	Yokozawa SI et al. 2022	2022	https://doi.org/10.1186/s12915-022-01421-0
