# Supplementary material for: ATAC‐seq in Emerging Model Organisms: Challenges and Strategies
Source: J Exp Zool B Mol Dev Evol. 2025 Jun 1;344(7):394–414. doi: 10.1002/jez.b.23305 (PMC12576391; doi:10.1002/jez.b.23305)
Supplement: Supplementary file 6 — Supplementary Table S2. Summary statistics for each spider ATAC‐seq replicate which were used for the calculation of the mean and standard deviation shown in Table 3. [file JEZ-344-394-s005.xlsx]

## Sheet: Sheet1
					mean and stdev				mean and stdev				mean and stdev
Samples	Medium_Rep 1	Medium_Rep2	Medium_Rep 3	Medium_Rep 4		Frozen_Rep 1	Frozen_Rep 2	Frozen_Rep 3		Fresh_Rep 1	Fresh_Rep 2	Fresh_Rep 3
library amplification*	16	13	13	13	13,75 ± 1,5	14	13	13	13,3333333333333 ± 0,577350269189626	16	16	16	16 ± 0
read length in bp	51	150	150	150		51	150	150		51	150	150
# of paired-end reads sequenced	181463109	243875192	217799571	236136091	219818490,75 ± 27810071,9110645	113527355	216234763	222443854	184068657,333333 ± 61169393,5226076	158181328	193648328	204054923	185294859,666667 ± 24050613,3903694
# of reads aligned	153612419	239189933	213784711	230554830	209285473,25 ± 38584946,8029205	101312409	210322891	216567006	176067435,333333 ± 64814988,3484239	134105864	185263994	199287445	172885767,666667 ± 34308526,5026686
% alignment rate	84.65	98.08	98.16	97.64	94,6325 ± 6,6589257141574	89.24	97.27	97.36	94,6233333333333 ± 4,6623205952973	84.78	95.67	97.36	92,6033333333333 ± 6,82769604869266
# of reads left non-duplicated	56863599	82788990	78055453	72066420	72443615,5 ± 11275322,3790889	44999675	80201836	65274478	63491996,3333333 ± 17668643,5652679	48515375	22914080	37921923	36450459,3333333 ± 12863921,6575272
% mitochondrial genome alignment	1.06	0.39	0.3	2.66	1,1025 ± 1,0922873553542	0.45	1.1	0.86	0,803333333333333 ± 0,328684245642126	1.31	4.88	2.06	2,75 ± 1,88236553304612
# of peaks called	104729	110875	105525	89437	102641,5 ± 9216,31833579259	78633	92683	78603	83306,3333333333 ± 8120,44539008381	134712	66383	68006	89700,3333333333 ± 38989,6926678492
# reads per peak	542.959	746.688	739.687	805.779	708,778121155153 ± 114,451453679267	572.275	865.335	830.432	756,013999233568 ± 160,077010078141	360.141	345.18	557.626	420,982508828196 ± 118,573067390209
FRiP score %	42.33	56.59	60.49	52.03	52,86 ± 7,82516453501139	32.28	42.84	39.75	38,29 ± 5,4292817204489	41.6	69.01	59.56	56,7233333333333 ± 13,9234346816198
Coverage (X)	8.18993	32.3728	28.9114	31.3455	25,2049218272124 ± 11,4358165524345	5.1238	28.7037	29.5279	21,1184919336283 ± 13,8579376865521	7.13916	25.7055	27.0869	19,9772080761062 ± 11,1395122010247
Genome size	1.13 Gb
*number of PCR cycles (5 initial cycles + x cycles after library quantification)
